# Supplementary material for: Sex dependent imprinting effects on complex traits in mice
Source: BMC Evol Biol. 2008 Oct 31;8:303. doi: 10.1186/1471-2148-8-303 (PMC2605465; doi:10.1186/1471-2148-8-303)
Supplement: Additional file 2 — The table lists the identified sex by imprinting QTL (SbiQTL) and effects for males and females separately. First, the SbiQTL is identified, followed by the trait affected and by marker name, the F2 map location in cM and the genome coordinate based on mouse build 36 http://www.ensembl.org along with the confidence intervals. This is followed by the locus LPR and the chromosome-wide threshold (the genome-wide is 3.41), the estimates for the sex by i interaction, the corresponding standard error, the interaction LPR and the r2 for the interaction effect. The next section details for males the additive a, dominance d, and imprinting i effects with their estimates, the estimates divided by the standard deviation and standard error as well as the corresponding LPR. Next, the imprinting patterns are given where 'Paternal' refers to paternal expression, 'Maternal' to maternal expression, 'Bipolar' to bipolar dominance, 'Over' to polar overdominance, 'Under' to polar underdominance and 'NS' to non-significant. This is followed by the genotypic values of the four ordered genotypes with their standard errors SE. We next present in the same order the equivalent information for females. [file 1471-2148-8-303-S2.xls]

## Sheet: Sheet1
QTL ID	Trait		QTL Location						Significance test for locus			Sex difference in imprinting effect					Males																	Genotypic values of the ordered genotypes										Females
iQTL		Marker	F2 Map location (cM)	Genome coordinate (Mb)	confidence interval (Mb)					Threshold chromsome level							additive effect					dominance effect					imprinting effect					pattern												additive effect					dominance effect
									Locus LPR			s x i	s x i SE	LPR	rsq s x i %		a	a/SD	a SE	LPR		d	d/SD	d SE	LPR		i	i/SD	i SE	LPR				LL	LL SE	LS	LS SE	SL	SL SE	SS	SS SE			a	a/SD	a SE	LPR		d
Sbi1.1	Tail	rs3692731	44.2706	105.923	80.9218	-	124.401		9.29	2.31		-0.86	0.329	2.04096	1.22213		1.41746	0.256694	0.285348	6.05331		0.0588057	0.0106494	0.369824	0.0586305		-0.0866388	-0.0156897	0.296405	0.11342		NS		93.7525	0.446496	92.3072	0.427038	92.4804	0.461092	90.9175	0.430813			1.4669	0.265743	0.292133	6.15702		0.00966668
Sbi2.1	Spleen	mCV23002990	47.7211	82.2479	75.7164	-	88.044		2.72	2.29		-0.005	0.001	2.09151	1.64215		0.00150502	0.0535596	0.0014881	0.505512		0.00337118	0.119971	0.00198535	1.0457		-0.00494039	-0.175814	0.00147141	3.07817		Over		0.105252	0.00220237	0.102177	0.00207741	0.112058	0.00218082	0.102242	0.00210872			0.00376573	0.139471	0.00150483	1.89872		-0.000183156
Sbi3.1	Week 3	rs4223864	13.3008	32.352	27.3376	-	38.7868		1.09	2.24		-0.176	0.083	1.4698	0.628385		-0.0094065	-0.00584255	0.0793008	0.0430556		0.0303862	0.0188734	0.0974317	0.121913		-0.265427	-0.164862	0.0807424	2.97108		Bipolar		11.078	0.129958	10.8524	0.120874	11.3832	0.138407	11.0968	0.130736			0.0191845	0.0121344	0.0772176	0.0948078		0.0831921
	Week 4								2.77			-0.347	0.126	2.21467	1.22466		0.0775139	0.0325689	0.120424	0.283974		-0.107011	-0.0449627	0.148978	0.325283		-0.424678	-0.178436	0.122071	3.26851		Bipolar		17.4173	0.192848	16.8081	0.178303	17.6574	0.205187	17.2623	0.19363			0.0565848	0.026691	0.106549	0.225055		0.233091
	Week 5								2.23			-0.307	0.131	1.70997	0.906205		0.1474	0.0611619	0.122682	0.638223		-0.161083	-0.0668395	0.151863	0.53875		-0.412604	-0.171205	0.124313	3.01937		Bipolar		22.0101	0.196111	21.289	0.181229	22.1142	0.208636	21.7153	0.196871			0.105375	0.047681	0.114211	0.447815		0.146422
	Growth 13								1.03			-0.139	0.066	1.4437	0.74372		-0.00469459	-0.00401247	0.0608464	0.027554		0.0156391	0.0133668	0.0756802	0.0776103		-0.166585	-0.14238	0.0614748	2.15994		Bipolar		6.86191	0.0959941	6.71566	0.0883673	7.04883	0.102017	6.8713	0.0962224			-0.0576726	-0.0514934	0.0597468	0.475177		0.0733771
Sbi5.1	Week 5	rs13478509	59.7217	124.682	118.44	-	131.566		4.16	2.19		0.245	0.128	1.32331	0.577141		0.468015	0.194197	0.120517	3.94263		0.187639	0.0778583	0.156245	0.637814		0.297293	0.123358	0.12432	1.76738		Paternal		22.126	0.192868	22.1429	0.197554	21.5484	0.193169	21.19	0.194046			0.181512	0.082132	0.117144	0.914186		0.0823094
	Kidney								1.52			0.007	0.003	1.61798	1.10466		0.00420739	0.0841478	0.0029435	0.814169		0.00723132	0.144626	0.0039406	1.17407		0.00546319	0.109264	0.00299735	1.16217		NS		0.289336	0.00439496	0.297823	0.00448822	0.286896	0.00433883	0.280921	0.00437872			0.000568613	0.0189538	0.00214339	0.101885		0.00235213
	Heart								2.06			0.004	0.001	1.61261	1.07252		0.00432148	0.216074	0.00141762	2.61986		0.000404254	0.0202127	0.00194431	0.0781245		0.00271142	0.135571	0.00142808	1.23598		NS		0.166533	0.00206597	0.165327	0.0020916	0.159904	0.00201011	0.15789	0.00203171			-0.00117403	-0.0587017	0.00158517	0.337966		0.00116112
Sbi6.1	Week 4	CEL-6_10519419	1.94025	10.7593	3.79984	-	28.852		6.61	2.19		-0.568	0.1291	4.93267	3.28137		0.312607	0.131348	0.12061	2.01005		0.150953	0.0634255	0.150275	0.500964		-0.12345	-0.0518697	0.125637	0.486523		NS		17.5009	0.187899	17.2158	0.182208	17.4627	0.205889	16.8757	0.193256			0.348648	0.164457	0.105666	2.98653		-0.147546
	Week 5								4.64			-0.549	0.134	4.33159	2.89797		0.301484	0.125097	0.122876	1.84101		0.170728	0.0708416	0.153165	0.576056		-0.187605	-0.0778443	0.12798	0.844096		NS		21.9792	0.191242	21.6608	0.185422	22.036	0.209568	21.3762	0.196697			0.255717	0.115709	0.113412	1.61007		-0.099849
	Week 6								2.08			-0.449	0.151	2.50864	1.52793		0.198991	0.0720984	0.140813	0.801032		0.271927	0.0985244	0.174644	0.920912		-0.239924	-0.086929	0.146905	0.987421		NS		23.6548	0.221808	23.4878	0.215431	23.9676	0.24281	23.2568	0.228091			0.309423	0.127861	0.125209	1.86114		-0.0506345
	Week 7								1.58			-0.497	0.171	2.4318	1.51195		0.189458	0.0613133	0.158698	0.632638		0.36031	0.116605	0.197465	1.1641		-0.271113	-0.087739	0.165385	0.992831		NS		25.0321	0.248008	24.9318	0.240608	25.474	0.27168	24.6532	0.255068			0.320276	0.119954	0.138771	1.67011		-0.0950094
	Week 8								1.57			-0.506	0.193	2.04576	1.27883		0.209519	0.0609067	0.178754	0.616894		0.343312	0.0997999	0.222886	0.906577		-0.236864	-0.0688557	0.186158	0.690969		NS		26.4152	0.278008	26.3121	0.269519	26.7858	0.304667	25.9961	0.285941			0.413414	0.14158	0.15158	2.18116		-0.100622
	Week 9								1.08			-0.49	0.21	1.6968	1.01096		0.159817	0.0429616	0.194696	0.385054		0.38295	0.102944	0.243819	0.932632		-0.227703	-0.0612105	0.202476	0.583029		NS		27.5453	0.3	27.5408	0.290409	27.9962	0.329011	27.2257	0.308589			0.419262	0.130206	0.165926	1.92844		-0.090455
	Week 10								0.93			-0.449	0.224	1.34008	0.747348		0.173712	0.0439778	0.205383	0.400124		0.419603	0.106229	0.256166	0.991702		-0.272722	-0.0690435	0.21387	0.693089		NS		28.586	0.319211	28.5591	0.309432	29.1046	0.349841	28.2385	0.328322			0.461577	0.134179	0.179892	1.97644		-0.165496
Sbi6.2	Week 4	gnf06.093.201	41.9627	94.7589	78.1617	-	112.54		8.44	2.19		-0.355	0.13	2.20066	1.28178		0.605256	0.254309	0.11561	6.6456		-0.0121387	-0.00510028	0.147365	0.0294774		-0.129749	-0.0545166	0.119446	0.556287		NS		17.8889	0.19022	17.1418	0.185387	17.4013	0.196173	16.6784	0.182573			0.477422	0.225199	0.103128	5.33867		0.10797
	Week 5								9.59			-0.372	0.134	2.23657	1.33056		0.668814	0.277516	0.117436	7.71928		0.0122388	0.00507835	0.149996	0.0291903		-0.118099	-0.0490036	0.121336	0.480467		NS		22.4373	0.192175	21.6627	0.187286	21.8989	0.198244	21.0997	0.184363			0.544016	0.246161	0.109788	6.01541		0.132909
	Week 6								11.38			-0.347	0.151	1.63827	0.912577		0.843265	0.305531	0.13376	9.2584		0.0137255	0.00497301	0.170203	0.0288389		-0.0720065	-0.0260893	0.138195	0.220029		NS		24.4411	0.221166	23.5396	0.215557	23.6836	0.228032	22.7546	0.212365			0.587985	0.242969	0.121059	5.80744		0.14053
	Week 7								13.28			-0.4	0.169	1.74232	0.979364		1.03749	0.335758	0.150182	10.9119		0.0197019	0.00637601	0.191515	0.0371117		-0.0263107	-0.0085148	0.155165	0.0627794		NS		26.0669	0.246812	25.0228	0.240539	25.0754	0.254552	23.9919	0.236867			0.619931	0.232184	0.134251	5.31505		0.178758
Sbi7.1	Week 4	gnf07.056.997	27.7015	56.3242	38.6146	-	68.8656		4.14	2.13		0.265	0.125	1.46597	0.714249		0.454537	0.190982	0.120044	3.7753		-0.026726	-0.0112294	0.145539	0.0683589		0.291294	0.122393	0.114971	1.93798		Paternal		17.7061	0.184522	17.5162	0.184893	16.9336	0.183037	16.7971	0.19867			0.205437	0.0969041	0.107133	1.25426		0.117364
	Week 5								11.25			0.254	0.128	1.31336	0.620322		0.720619	0.299012	0.120569	8.41459		-0.167862	-0.0696524	0.146537	0.597849		0.306199	0.127054	0.115361	2.0887		Paternal		22.5283	0.183868	21.946	0.184262	21.3336	0.182305	21.0871	0.198313			0.47929	0.216873	0.113419	4.55452		0.0741077
Sbi8.1	Week 9	rs13479628	7.34544	18.2614	13.6801	-	25.6252		4.89	2.13		-0.4109	0.209	1.36653	0.710907		0.384672	0.103406	0.196623	1.29354		0.678273	0.182331	0.245766	2.22513		-0.180892	-0.0486268	0.195555	0.449381		NS		27.5934	0.307098	27.7061	0.310564	28.0679	0.30027	26.824	0.309778			-0.149305	-0.046368	0.172538	0.412032		0.729743
	Growth 310								3.12			-0.415	0.196	1.45967	0.83683		0.0905443	0.0265526	0.181539	0.208922		0.427447	0.125351	0.226675	1.22329		-0.225118	-0.0660169	0.180596	0.671529		NS		17.3794	0.284235	17.4912	0.287459	17.9414	0.277996	17.1983	0.286709			-0.440449	-0.146329	0.168764	2.03122		0.493641
	Liver								1.77			-0.059	0.022	2.00436	1.43347		0.00521314	0.0148947	0.0193004	0.103931		0.0532028	0.152008	0.0248065	1.48988		-0.0226273	-0.0646493	0.0190485	0.628302		NS		1.98878	0.0287521	2.01414	0.0289227	2.05939	0.0278207	1.97835	0.0289244			-0.00987602	-0.0290471	0.0199786	0.206718		0.0442041
Sbi8.2	Spleen	rs3705695	48.8454	94.6406	83.2299	-	110.929		3.26	2.13		-0.005	0.001	2.55284	1.64215		0.00496493	0.0177319	0.00147689	3.08458		-0.000825344	-0.00294766	0.00200038	0.167459		-0.00317032	-0.0113226	0.00150965	1.44205		Maternal		0.110779	0.00211719	0.101819	0.00207926	0.10816	0.00226126	0.10085	0.00214289			0.000803119	0.0297451	0.00148324	0.23032		-0.00174852
Sbi9.1	Fatpad	rs4227562	8.94355	24.6197	9.30045	-	29.8514		2.49	2.19		-0.1378	0.041	3.09691	2.56831		-0.0468531	-0.0851874	0.0298321	0.932537		0.0652647	0.118663	0.039374	1.00912		-0.0604532	-0.109915	0.0304493	1.32283		Paternal		0.954675	0.0463556	1.00634	0.0434721	1.12725	0.0477148	1.04838	0.0428257			0.0370102	0.056076	0.0378566	0.483211		-0.0273889
Sbi15.1	Week 2	rs4139476	25.9562	62.9133	44.6211	-	89.5513		1.91	2.06		0.1217	0.056	1.52143	0.801652		0.120864	0.1259	0.0488126	1.86803		0.0801265	0.0834651	0.0613641	0.716422		0.0694001	0.0722918	0.0502386	0.775588		NS		7.36245	0.0770944	7.39112	0.073603	7.25232	0.0823532	7.12073	0.0749747			0.0930375	0.0949363	0.0495406	1.2153		-0.00711402
	Week 4								2.51			0.389	0.13	2.5376	1.53907		0.199531	0.0838366	0.119412	1.02118		0.16544	0.0695127	0.148661	0.574795		0.185145	0.0777922	0.122676	0.880238		NS		17.3669	0.191808	17.5179	0.183212	17.1476	0.204221	16.9678	0.186801			0.275247	0.129834	0.103722	2.08656		-0.0813429
	Week 5								2.47			0.4385	0.135	2.88606	1.8488		0.242337	0.100555	0.121494	1.33235		0.0998082	0.0414142	0.151442	0.292337		0.247732	0.102793	0.124843	1.32185		Paternal		21.9327	0.194696	22.0379	0.185955	21.5425	0.207385	21.4481	0.189577			0.139743	0.0632322	0.111324	0.677964		-0.167328
	Week 6								1.73			0.498	0.152	2.95861	1.87962		0.170188	0.0616623	0.139405	0.652435		0.110958	0.0402024	0.172808	0.283118		0.245277	0.0888684	0.143104	1.06031		NS		23.6784	0.225819	23.8644	0.21577	23.3739	0.24007	23.338	0.220066			0.121708	0.0502925	0.122707	0.492541		-0.169955
	Week 7								1.37			0.561	0.172	2.95861	1.92642		0.104511	0.0338224	0.157296	0.295277		0.0225934	0.00731177	0.19579	0.0418333		0.255556	0.0827042	0.16159	0.942051		NS		25.0824	0.252743	25.256	0.241419	24.7449	0.269082	24.8734	0.246151			0.166141	0.062225	0.13594	0.653309		-0.223665
	Week 8								1.58			0.7299	0.194	3.69897	2.66096		-0.00666477	-0.00193743	0.176962	0.013242		-0.0160833	-0.00467539	0.220754	0.0259749		0.324897	0.0944468	0.181866	1.12776		NS		26.3405	0.28318	26.6559	0.270454	26.0061	0.301717	26.3538	0.275704			0.121645	0.0416594	0.148899	0.382682		-0.072582
	Week 9								1.56			0.7485	0.211	3.39794	2.35898		0.051303	0.0137911	0.192479	0.102421		-0.0986404	-0.0265162	0.241547	0.165488		0.347164	0.0933236	0.198035	1.09642		NS		27.6387	0.30486	27.8359	0.291073	27.1415	0.325467	27.536	0.296553			0.285665	0.0887159	0.162359	1.10206		-0.0796742
	Week 10								1.52			0.794	0.225	3.30103	2.33707		0.0394933	0.0099983	0.203388	0.0725778		-0.0785195	-0.0198784	0.253873	0.120785		0.301559	0.076344	0.209048	0.824896		NS		28.6613	0.325113	28.8448	0.310491	28.2417	0.346465	28.5823	0.316502			0.296485	0.0861875	0.175948	1.03365		-0.0790617
	Growth 310								1.05			0.634	0.204	2.69897	1.95308		-0.128949	-0.0378149	0.177153	0.330725		-0.227417	-0.0666912	0.221769	0.514925		0.211323	0.0619717	0.182182	0.608156		NS		17.4781	0.28174	17.591	0.269027	17.1684	0.300538	17.736	0.274161			0.103376	0.0343442	0.159909	0.285462		-0.122705
	Fatpad								3.86			0.159	0.04	4	3.41935		-0.0327642	-0.0595713	0.0297238	0.567396		-0.0381214	-0.0693117	0.0384841	0.491757		0.025199	0.0458163	0.0306806	0.385335		NS		1.01639	0.0453427	1.03623	0.0430372	0.985831	0.0487104	1.08192	0.043744			0.0437878	0.0663451	0.036576	0.634947		0.029021
	Kidney								1.13			0.009	0.003	2.5376	1.82607		0.000298014	0.00596027	0.00293125	0.0366592		0.000693619	0.0138724	0.00386592	0.0666809		0.00676188	0.135238	0.00305204	1.56719		Bipolar		0.288184	0.00439626	0.295341	0.00420683	0.281818	0.00478154	0.287588	0.00426055			0.00154264	0.0514212	0.00203103	0.348855		-0.00204306
	Heart								0.7			0.004	0.001	1.68825	1.07252		0.000634982	0.0317491	0.00140883	0.185517		0.00268837	0.134419	0.00193987	0.779117		0.00163369	0.0816844	0.00148297	0.566947		NS		0.161578	0.00206535	0.165266	0.00198813	0.161998	0.0022698	0.160309	0.00198824			0.00106852	0.0534261	0.00149744	0.322576		0.000532956
	Liver								0.82			0.056	0.023	1.73993	1.2914		0.0251872	0.0719634	0.0187629	0.744809		-0.0265389	-0.0758253	0.0244488	0.555749		0.0249855	0.0713871	0.0194818	0.698642		NS		2.04827	0.0284184	2.02153	0.0271667	1.97156	0.0308114	1.9979	0.0275945			0.025883	0.0761266	0.018866	0.767898		-0.00527239
Sbi17.1	Week 2	rs6210797	36.9383	67.4767	67.4767	-	80.8381		0.95	2.06		-0.115	0.055	1.42022	0.715814		0.0235833	0.024566	0.0503111	0.194218		0.0594278	0.061904	0.0643842	0.448113		-0.0839443	-0.087442	0.0514464	0.986086		NS		7.28417	0.0792492	7.23607	0.0735227	7.40396	0.0857433	7.237	0.0775455			-0.0708724	-0.0723187	0.0501614	0.800634		0.0660925
	Week 4								1.59			-0.3023	0.129	1.70333	0.929468		0.169223	0.071102	0.122584	0.774839		0.233638	0.0981673	0.15588	0.871509		-0.0936539	-0.0393504	0.125363	0.341691		NS		17.3176	0.196089	17.2884	0.182314	17.4757	0.211465	16.9792	0.191645			-0.132862	-0.0626709	0.105559	0.680493		0.113029
	Week 5								1.44			-0.2849	0.134	1.46218	0.780431		0.119791	0.0497056	0.124779	0.471831		0.336317	0.13955	0.158726	1.46215		-0.165668	-0.0687418	0.127607	0.710673		NS		21.7181	0.199422	21.769	0.185391	22.1003	0.215099	21.4785	0.194915			-0.214476	-0.0970481	0.112869	1.2371		0.104777
	Week 6								2.13			-0.413	0.151	2.20066	1.29274		0.11664	0.0422608	0.142571	0.383414		0.462805	0.167683	0.180719	1.97157		-0.219975	-0.079701	0.14581	0.879743		NS		23.4818	0.230019	23.608	0.214113	24.048	0.247634	23.2486	0.224692			-0.244342	-0.100968	0.124325	1.30207		0.132638
	Week 7								2.11			-0.459	0.17	2.1549	1.28958		0.0530149	0.0171569	0.160704	0.129834		0.562566	0.18206	0.204311	2.2168		-0.194292	-0.0628777	0.164349	0.624181		NS		24.7948	0.257213	25.11	0.239164	25.4986	0.277351	24.6887	0.251376			-0.187924	-0.0703837	0.138014	0.759767		0.169898
	Week 8								2.04			-0.418	0.192	1.52578	0.8727		0.144767	0.0420833	0.180674	0.373362		0.664448	0.193154	0.230188	2.39457		-0.13754	-0.0399826	0.184765	0.340164		NS		26.1882	0.287616	26.5703	0.267232	26.8454	0.310479	25.8987	0.281193			-0.204651	-0.0700858	0.151108	0.754021		0.169918
	Week 9								2.44			-0.549	0.209	2.05552	1.26907		0.182911	0.0491695	0.196579	0.45285		0.72235	0.19418	0.251451	2.37578		-0.20104	-0.0540431	0.201017	0.498058		NS		27.4039	0.309972	27.7423	0.287616	28.1444	0.335295	27.0381	0.30328			-0.168795	-0.0524208	0.165041	0.513032		0.106762
	Week 10								1.94			-0.542	0.223	1.81816	1.089		0.132962	0.0336614	0.2078	0.281912		0.686119	0.173701	0.26477	2.00942		-0.171877	-0.0435132	0.212505	0.377855		NS		28.4108	0.330728	28.7921	0.30728	29.1359	0.357034	28.1449	0.323347			-0.20941	-0.060875	0.178869	0.615805		-0.0473958
	Growth 310								1.47			-0.439	0.202	1.52288	0.936418		0.0722393	0.0211846	0.181287	0.16089		0.559213	0.163992	0.231337	1.79793		-0.0963302	-0.0282493	0.185387	0.21931		NS		17.3169	0.28747	17.7075	0.26695	17.9002	0.310576	17.1724	0.281132			-0.114853	-0.038157	0.161962	0.320077		-0.217129
	Tail								0.89			-0.688	0.341	1.35754	0.782164		0.497257	0.0900827	0.298262	1.01774		0.774139	0.140243	0.387724	1.33428		-0.162931	-0.0295165	0.304659	0.226955		NS		92.4581	0.455425	92.572	0.421863	92.8979	0.49338	91.4635	0.44517			-0.0871224	-0.015783	0.296038	0.114274		-0.0785861
	Kidney								1.64			-0.008	0.003	2.22185	1.44282		-0.00160522	-0.0321043	0.00300701	0.226465		0.0081709	0.163418	0.00398768	1.38846		-0.00508923	-0.101785	0.00307624	1.00628		NS		0.283449	0.00446949	0.288135	0.0041193	0.298314	0.00490654	0.286659	0.00440819			-0.00394768	-0.131589	0.00204337	1.26854		-0.00135898
Sbi19.1	Spleen	rs3714482	26.9678	28.19	13.776	-	40.5242		4.42	1.99		0.004	0.001	2.01323	1.05098		0.00475847	0.0169945	0.00149425	2.81704		-0.00115441	-0.0041229	0.00202524	0.244979		0.00227422	0.00812221	0.00150702	0.8801		NS		0.110487	0.00217329	0.106849	0.00200029	0.1023	0.00232975	0.10097	0.00214528			0.00550066	0.203728	0.00148126	3.64693		0.000389527
	Fatpad								0.3			-0.088	0.04	1.52288	1.04741		-0.0143842	-0.0261531	0.0303322	0.196877		-0.00940391	-0.017098	0.0393523	0.0908658		-0.0414848	-0.0754269	0.0304045	0.762113		NS		1.02657	0.0464927	0.99007	0.0425606	1.07304	0.04858	1.05534	0.0450566			0.0205285	0.684284	0.0375368	0.233081		0.0122295
	Tail								6.94			-0.7405	0.332	1.58004	0.906089		1.34419	0.243513	0.294165	5.22683		0.250361	0.0453553	0.378857	0.293306		-0.445424	-0.0806927	0.296605	0.873909		NS		93.5849	0.458477	92.0457	0.421165	92.9365	0.479614	90.8965	0.442459			1.13276	0.205209	0.291697	3.93662		0.153936
	Heart								0.91			-0.0046	0.001	1.7986	1.41841		0.00120233	0.0601165	0.001444	0.392147		-0.000405564	-0.0202782	0.00195779	0.0778153		-0.00424796	-0.212398	0.00145466	2.44059		Bipolar		0.164027	0.00209258	0.158171	0.00193691	0.166667	0.00224427	0.161623	0.00207858			0.0010833	0.0541648	0.00153034	0.319373		0.00136681
[truncated: 16 more columns]
